# Supplementary material for: Revisiting biomarker discovery by plasma proteomics
Source: Mol Syst Biol. 2017 Sep 26;13(9):942. doi: 10.15252/msb.20156297 (PMC5615924; doi:10.15252/msb.20156297)
Supplement: Supplementary file 1 — Dataset EV1 [file MSB-13-942-s001.xlsx]

## Sheet: Sheet1
	Dataset EV1: Publications in MS-based plasma proteomics biomarker research. The table contains only publications investigating clinical studies or studies in combination with a technological development. It is indicated if the publication deals with a discovery and/or a validation phase. The accessible study as well as technical information about the discovery and/or verification/validation phase…
	Search Terms: Proteomics, Proteome, plasma, biomarker, mass spectrometry
	As of 7th Jun 2017
					Discovery						Verification / Validation
	Publications	Authors	Year	Remarks	Depletion	Fractionation	Multiplexing	Total Proteins	Number of Samples	Pooled Samples	Depletion	Method	Total Proteins	Number of Samples	Discovery	Verification / Validation	Condition	Category	Intention
	The differential plasma proteome of obese and overweight individuals undergoing a nutritional weight loss and maintenance intervention.	Moreno SO, Cominetti O, Galindo AN, Irincheeva I, Corthésy J, Astrup A, Saris WH, Hager J, Kussmann M, Dayon L.	2017		Immunodepletion		TMT	365	946						x		Obesity	Biology	Study
	Label-Free Proteome Analysis of Plasma from Patients with Breast cancer: Stage-Specific Protein Expression.	Lobo MD, Moreno FB2, Souza GH3, Verde SM2, Moreira RA2, Monteiro-Moreira AC2.	2017		Top 2	Frutalin enrichment		4175	4	x					x		Breast cancer	Cancer	Study
	The Plasma Proteome Is Associated with Anthropometric Status of Undernourished Nepalese School-Aged Children.	Lee SE, Stewart CP2, Schulze KJ3, Cole RN4, Wu LS3, Yager JD5, Groopman JD5, Khatry SK6, Adhikari RK7, Christian P3, West KP Jr3.	2017		Top 6	SCX	iTRAQ	4705	500						x		Inflammation	Inflammation	Study
	Plasma proteome and metabolome characterization of an experimental human thyrotoxicosis model.	Maik Pietzner,#,2 Beatrice Engelmann,3 Tim Kacprowski,2,3 Janine Golchert,3 Anna-Luise Dirk,4 Elke Hammer,2,3 K. Alexander Iwen,4 Matthias Nauck,,2 Henri Wallaschofski,,5 Dagmar Führer,6 Thomas F. Münte,7 Nele Friedrich,,2,8Uwe Völker,2,3,9 Georg Homuth,#3,9 and Georg Brabant#4	2017	x	Top 6			437	64						x		Thyrotoxicosis	Others	Study
	Plasma proteome and metabolome characterization of an experimental human thyrotoxicosis model.	Pietzner M, Engelmann B, Kacprowski T, Golchert J, Dirk AL, Hammer E, Iwen KA, Nauck M, Wallaschofski H, Führer D, Münte TF, Friedrich N, Völker U, Homuth G, Brabant G.	2017	x	Top 6			497	80						x		Thyrotoxicosis	Others	Study
	Diagnosis of major depressive disorder by combining multimodal information from heart rate dynamics and serum proteomics using machine-learning algorithm.	Kim EY, Lee MY, Kim SH, Ha K, Kim KP, Ahn YM.	2017		Top 6	IEF	TMT	905	2	x		MRM	79	2 (pools of 10 of cases and control)	x	(x)	Depression	Psychiatric	Study
	Therapy-Related Changes in the Serum Proteome Patterns of Early Stage Breast cancer Patients with Different Outcomes.	Anna W, Monika P, Anna W, Agata A, Aleksandra C, Barbara M, Pawel R, Joanna P, Katarzyna B, Elzbieta N, Rafal T, Piotr W	2017					356	42			Immunoassay	1	42	x	(x)	Breast cancer	Cancer	Study
	Targeted Proteomics Predicts a Sustained Complete-Response after Transarterial Chemoembolization and Clinical Outcomes in Patients with Hepatocellular carcinoma: A Prospective Cohort Study.	Yu SJ, Kim H, Min H, Sohn A, Cho YY, Yoo JJ, Lee DH, Cho EJ, Lee JH, Gim J, Park T, Kim YJ, Kim CY, Yoon JH, Kim Y.	2017								Top 6	MRM	47	180	x	x	Hepatocellular carcinoma	Cancer	Technology + Study
	The ascites N-glycome of epithelial ovarian cancer patients.	Biskup K, Braicu EI, Sehouli J, Tauber R, Blanchard V.	2017						38						x		Ovarian cancer	Cancer	Study
	Multiplexed mass spectrometry monitoring of biomarker candidates for osteoarthritis.	Fernández-Puente P, Calamia V, González-Rodríguez L, Lourido L, Camacho-Encina M, Oreiro N, Ruiz-Romero C, Blanco FJ.	2017	x								MRM	35	116		x	Osteoarthritis	CVD	Technology + Study
	Identification of Differentially Expressed Proteins in the Serum of Colorectal cancer Patients Using 2D-DIGE ProteomicsAnalysis.	Lim LC, Looi ML, Zakaria SZ, Sagap I, Rose IM, Chin SF, Jamal R.	2016		ProteoMiner			2419 spots	90			ELISA	5	66	x	x	Colorectal cancer	Cancer	Study
	Comprehensive maternal serum proteomics identifies the cytoskeletal proteins as non-invasive biomarkers in prenatal diagnosis of congenital heart defects.	Chen L, Gu H, Li J, Yang ZY, Sun X, Zhang L, Shan L, Wu L, Wei X, Zhao Y, Ma W, Zhang H, Cao S, Huang T, Miao J, Yuan Z.	2016	x	ProteoMiner		iTRAQ	606	5	x		MRM / ELISA	2017-11-04	42 / 178	x	x	Congenital Heart Defects	CVD	Study
	A proteomics-based approach identifies secreted protein acidic and rich in cysteine as a prognostic biomarker in malignant pleural mesothelioma.	Kao SC, Kirschner MB, Cooper WA, Tran T, Burgers S, Wright C, Korse T, van den Broek D, Edelman J, Vallely M, McCaughan B, Pavlakis N, Clarke S, Molloy MP, van Zandwijk N, Reid G.	2016		Top 14	SCX	iTRAQ	226	12	x		ELISA	3	97	x	x	Malignant pleural mesothelioma	Cancer	Study
	A proteomics-based approach identifies secreted protein acidic and rich in cysteine as a prognostic biomarker in malignant pleural mesothelioma.	Kao SC, Kirschner MB, Cooper WA, Tran T, Burgers S, Wright C, Korse T, van den Broek D, Edelman J, Vallely M, McCaughan B, Pavlakis N, Clarke S, Molloy MP, van Zandwijk N, Reid G.	2016		Top 14		iTRAQ	226	12			ELISA	1	97	x	x	Malignant pleural mesothelioma	Infection	Technology + Study
	Proteomic Biomarker Discovery in 1000 Human Plasma Samples with Mass Spectrometry.	Cominetti O, Núñez Galindo A, Corthésy J, Oller Moreno S, Irincheeva I, Valsesia A, Astrup A, Saris WH, Hager J, Kussmann M, Dayon L.	2016		Top 14		TMT	365	2	x					x		Weight loss	Cancer	Technology + Study
	Discovery of serum protein biomarkers in drug-free patients with major depressive disorder.	Lee MY, Kim EY, Kim SH, Cho KC, Ha K, Kim KP, Ahn YM.	2016		Top 6	IEF	TMT	905	2	x	Top 6	MRM	35	50	x	x	Depression	Psychiatric	Study
	Comparative mass spectrometric and immunoassay-based proteome analysis in serum of Duchenne muscular dystrophy patients.	Oonk S, Spitali P, Hiller M, Switzar L, Dalebout H, Calissano M, Lochmüller H, Aartsma-Rus A, 't Hoen PA, van der Burgt YE.	2016			WAX		282	4	x		ELISA	5	4	x	(x)	Duchenne Muscular Dystrophy	Others	Study
	Fibrinogen alpha C chain 5.9 kDa fragment (FIC5.9), a biomarker for various pathological conditions, is produced in post-blood collection by fibrinolysis and coagulation factors.	Kikuchi W, Nishimura M, Kuga T, Tsuchida S, Saito T, Satoh M, Noda K, Kodera Y, Tomonaga T, Nomura F.	2016									ELISA			x	x	Chronic Hepatitis / Liver Fibrosis	Hepatitis	Study
	Identification of novel serum peptides biomarkers for female breast cancer patients in Western China.	Yang J, Xiong X, Liu S, Zhu J, Luo M, Liu L, Zhao L, Qin Y, Song T, Huang C.	2016						247						x		Breast cancer, Fibroadenoma	Cancer	Study
	Autoantibody signatures defined by serological proteome analysis in sera from patients with cholangiocarcinoma.	Mustafa MZ, Nguyen VH, Le Naour F, De Martin E, Beleoken E, Guettier C, Johanet C, Samuel D, Duclos-Vallee JC, Ballot E.	2016					862 spots	5						x		Cholangiocarcinoma	Cancer	Study
	Discovery and Subsequent Confirmation of Novel SerumBiomarkers Diagnosing Alzheimer's Disease.	Shah DJ, Rohlfing F, Anand S, Johnson WE, Alvarez MT, Cobell J, King J, Young SA, Kauwe JS, Graves SW.	2016						125							x	Alzheimers Disease	Neurodegeneration	Study
	Targeted MS Assay Predicting Tamoxifen Resistance in Estrogen-Receptor-Positive Breast cancer Tissues and Sera.	De Marchi T, Kuhn E, Dekker LJ, Stingl C, Braakman RB, Opdam M, Linn SC, Sweep FC, Span PN, Luider TM, Foekens JA, Martens JW, Carr SA, Umar A.	2016									iMRM (SISCAPA) / MRM	4	24		x	Breast cancer	Cancer	Technology + Study
	Biomarker Development for Intraductal Papillary Mucinous Neoplasms Using Multiple Reaction Monitoring Mass Spectrometry.	Kim Y,2, Kang M,2, Han D,2, Kim H,2, Lee K,2, Kim SW,2, Kim Y,2, Park T,2, Jang JY,2, Kim Y,2.	2016								Top 6		11	184		x	Intraductal Papillary Mucinous Neoplasms	Cancer	Study
	Multimarker proteomic profiling for the prediction of cardiovascular mortality in patients with chronic heart failure.	Lemesle G, Maury F2, Beseme O3, Ovart L2, Amouyel P, Lamblin N, de Groote P4, Bauters C, Pinet F3.	2015		ProteoMiner				198			SELDI		344	x	x	Heart failure	CVD	Study
	Potential predictive plasma biomarkers for cervical cancer by 2D-DIGE proteomics and Ingenuity Pathway Analysis.	Guo X, Hao Y, Kamilijiang M, Hasimu A, Yuan J, Wu G, Reyimu H, Kadeer N, Abudula A.	2015		ProteoMiner			43 protein spots	2	x			3 proteins were validated by ELISA		x	(x)	Cervical cancer	Cancer	Study
	Simultaneous Enrichment of Plasma Soluble and Extracellular Vesicular Glycoproteins Using Prolonged Ultracentrifugation-Electrostatic Repulsion-hydrophilic Interaction Chromatography (PUC-ERLIC) Approach.	Sok Hwee Cheow E, Hwan Sim K, de Kleijn D, Neng Lee C, Sorokin V, Sze SK.	2015		PUC-Based Enrichment of Secretory Glycoprotein and Extracellular Vesicles	Glycoprotein enrichment		127	20						x		Coronary heart disease	Cancer	Technology + Study
	Measuring Serum Amyloid A for Infection Prediction in Aneurysmal Subarachnoid Hemorrhage.	Azurmendi L, Degos V2, Tiberti N3, Kapandji N2, Sanchez P2, Sarrafzadeh A4, Puybasset L2, Turck N, Sanchez JC1.	2015		Top 12	IEF			5			Western blot / ELISA	1	10 Westernblots / 81 ELISA	x		Aneurysmal Subarachnoid Hemorrhage	Aneurysma	Study
	Measuring Serum Amyloid A for Infection Prediction in Aneurysmal Subarachnoid Hemorrhage.	Azurmendi L, Degos V, Tiberti N, Kapandji N, Sanchez P, Sarrafzadeh A, Puybasset L, Turck N, Sanchez JC.	2015		Top 12	IEF	TMT	209	81			ELISA / Western blot	1	91	x	x	Aneurysmal Subarachnoid Hemorrhage	Aneurysma	Study
	Identification of differentially expressed serum proteins in gastric adenocarcinoma.	Subbannayya Y, Mir SA, Renuse S, Manda SS, Pinto SM, Puttamallesh VN, Solanki HS, Manju HC, Syed N, Sharma R, Christopher R, Vijayakumar M, Veerendra Kumar KV, Keshava Prasad TS, Ramaswamy G, Kumar RV, Chatterjee A, Pandey A, Gowda H.	2015		Top 14	SAX	iTRAQ	643	2	x		MRM	2	20	x	x	Gastric cancer	Cancer	Study
	Relationship between Proinflammatory and Antioxidant Proteins with the Severity of Cardiovascular Disease in Type 2 Diabetes Mellitus.	García-Fontana B, Morales-Santana S2,3, Longobardo V4, Reyes-García R5, Rozas-Moreno P6, García-Salcedo JA7, Muñoz-Torres M8,9.	2015		Top 14				18			Western blot	4	45	x	(x)	Diabetes	Diabetes	Study
	Haptoglobin-α1, -α2, vitamin D-binding protein and apolipoprotein C-III as predictors of etanercept drug response in rheumatoid arthritis.	Blaschke S, Rinke K, Maring M, Flad T, Patschan S, Jahn O, Mueller CA, Mueller GA, Dihazi H.	2015		Top 14			55	2	x		Western blot	4	10	x	x	Rheumatoid arthritis	Inflammation	Study
	Proteomic Signature of Endothelial Dysfunction Identified in the Serum of Acute Ischemic Stroke Patients by the iTRAQ-Based LC-MS Approach.	Sharma R, Gowda H, Chavan S, Advani J, Kelkar D, Kumar GS, Bhattacharjee M, Chaerkady R, Prasad TS, Pandey A, Nagaraja D, Christopher R.	2015		Top 14	SCX	iTRAQ	389	2	x		ELISA	4	85	x	x	Stroke	Others	Study
	Serum proteomics in multiple sclerosis disease progression.	Tremlett H, Dai DL, Hollander Z, Kapanen A, Aziz T, Wilson-McManus JE, Tebbutt SJ, Borchers CH, Oger J, Cohen Freue GV.	2015		Top 14	SCX	iTRAQ	108	14						x		Multiple Sclerosis	Neurodegeneration	Study
	Serum Proteome Profiles in Stricturing Crohn's Disease: A Pilot Study.	Townsend P, Zhang Q, Shapiro J, Webb-Robertson BJ, Bramer L, Schepmoes AA, Weitz KK, Mallette M, Moniz H, Bright R, Merrick M, Shah SA, Sands BE, Leleiko N.	2015	x	Top 14	RP	iTRAQ	897	27	x					x		Crohns Disease	Inflammation	Study
	Multiplexed, Quantitative Workflow for Sensitive Biomarker Discovery in Plasma Yields Novel Candidates for Early Myocardial Injury.	Keshishian H, Burgess MW, Gillette MA, Mertins P, Clauser KR, Mani DR, Kuhn EW, Farrell LA, Gerszten RE, Carr SA.	2015	x	Top 14 + Supermix	RP	iTRAQ	5200	16						x		Myocardial Infarction	Cancer	Technology + Study
	Proteomic analysis of Plasmodium falciparum induced alterations in humans from different endemic regions of India to decipher malaria pathogenesis and identify surrogate markers of severity.	Ray S, Kumar V, Bhave A, Singh V, Gogtay NJ, Thatte UM, Talukdar A, Kochar SK, Patankar S, Srivastava S.	2015	x	Top 2	IEF	iTRAQ	367	3	x		ELISA / SPR-based quantification	8	184	x	x	Infection (Malaria)	Infection	Study
	Investigation of serum proteome alterations in human endometriosis.	Dutta M, Subramani E, Taunk K2, Gajbhiye A2, Seal S3, Pendharkar N2, Dhali S2, Ray CD4, Lodh I5, Chakravarty B5, Dasgupta S6, Rapole S2, Chaudhury K7.	2015		Top 2				8	x		Western blot	4	125	x	(x)	Endometriosis	Others	Study
	Proteome demonstration of alpha-1-acid glycoprotein and alpha-1-antichymotrypsin candidate biomarkers for diagnosis of enterovirus 71 infection.	Wang RY, Kuo RL, Yen SM, Chu CH, Wu YJ, Huang YC, Chen CJ.	2015		Top 2				12						x		Infection (Enterovirus 71 Infection)	Infection	Study
	Serum proteomic changes after randomized prolonged erythropoietin treatment and/or endurance training: detection of novel biomarkers.	Christensen B, Ludvigsen M, Nellemann B, Kopchick JJ, Honoré B, Jørgensen JO.	2015		Top 2			80	36						x		Doping: Erythropoietin treatment	Others	Study
	Investigation of serum proteome alterations in human endometriosis.	Dutta M, Subramani E, Taunk K, Gajbhiye A, Seal S, Pendharkar N, Dhali S, Ray CD, Lodh I, Chakravarty B, Dasgupta S, Rapole S, Chaudhury K.	2015		Top 2			2300 spots	13	x		Western blot	23		x		Endometriosis	Others	Study
	Comparative serum proteome expression of the steroid-induced femoral head osteonecrosis in adults.	Chen Y, Zeng C, Zeng H, Zhang R, Ye Z, Xing B, Hu K, Li M, Cai DZ.	2015		Top 2			1600 spots	12			Western blot / ELISA	4	12	x		Steroid-induced femoral head osteonecrosis	Others	Study
	Biomarkers identified from serum proteomic analysis for the differential diagnosis of systemic lupus erythematosus.	Kazemipour N, Qazizadeh H, Sepehrimanesh M, Salimi S.	2015		Top 2				20						x		Systemic Lupus Erythematosus	Inflammation	Study
	Osteopontin and Latent-TGF β Binding-Protein 2 as potential diagnostic markers for HBV-related Hepatocellular carcinoma	da Costa AN, Plymoth A, Santos-Silva D, Ortiz-Cuaran S, Camey S, Guilloreau P, Sangrajrang S, Khuhaprema T, Mendy M, Lesi OA, Chang HK, Oh JK, Lee DH, Shin HR, Kirk GD, Merle P, Beretta L, Hainaut P.	2015		Top 6	AEX / RP			30			ELISA	2	684	x	(x)	Hepatocellular carcinoma	Cancer	Study
	Plasma clusterin as a candidate pre-diagnosis marker of colorectal cancer risk in the Florence cohort of the European Prospective Investigation into cancer and Nutrition: a pilot study.	Bertuzzi M, Marelli C, Bagnati R, Colombi A, Fanelli R, Saieva C, Ceroti M, Bendinelli B, Caini S, Airoldi L, Palli D.	2015		Top 6	SDS PAGE		138 / 178	40			SRM		96	x	x	Colorectal cancer	Cancer	Study
	Plasma Proteome Biomarkers of Inflammation in School Aged Children in Nepal.	Lee SE, West KP Jr, Cole RN2, Schulze KJ, Christian P, Wu LS, Yager JD3, Groopman J3, Ruczinski I4.	2015		Top 6	SCX	iTRAQ	3933	1	x					x		Inflammation	Inflammation	Study
	New insights in molecular mechanisms involved in chronic kidney disease using high-resolution plasma proteome analysis.	Glorieux G, Mullen W2, Duranton F3, Filip S4, Gayrard N3, Husi H2, Schepers E, Neirynck N, Schanstra JP5, Jankowski J6, Mischak H7, Argilés À3, Vanholder R, Vlahou A8, Klein J5.	2015					2054	28			ELISA	4	40	x	x	Kidney disease	Others	Study
	Qualification and Verification of Serological Biomarker Candidates for Lung Adenocarcinoma by Targeted Mass Spectrometry.	Wu HY, Goan YG, Chang YH, Yang YF, Chang HJ, Cheng PN, Wu CC, Zgoda VG, Chen YJ, Liao PC	2015						1	x		MRM	78 (203 peptides)	60	x	x	Lung Adenocarcinoma	Cancer	Study
	Proteomic Profiling of Invasive Ductal carcinoma (IDC) using Magnetic Beads-based Serum Fractionation and MALDI-TOF MS.	Yang J, Zhu J, He K, Zhao LY, Liu LY, Song TS, Huang C.	2015			WCX			64						x		Ductal carcinoma	Cancer	Study
	Identification of serum proteome signatures of locally advanced and metastatic gastric cancer: a pilot study.	Abramowicz A, Wojakowska A, Gdowicz-Klosok A, Polanska J, Rodziewicz P, Polanowski P, Namysl-Kaletka A, Pietrowska M, Wydmanski J, Widlak P.	2015					450	103						x		Gastric cancer	Cancer	Study
	Magnetic Bead-Based Serum Peptidome Profiling in Patients with Gestational Diabetes Mellitus.	Ai T, Chen F, Zhou S, Zhang J, Zheng H, Zhou Y, Hu W, Liu X, Li L, Lin J	2015					40 peptide peaks	21						x		Diabetes	Diabetes	Study
	Verification of the biomarker candidates for non-small-cell lung cancer using a targeted proteomics approach.	Kim YJ, Sertamo K, Pierrard MA, Mesmin C, Kim SY, Schlesser M, Berchem G, Domon B.	2015								Top 2	SRM	95	72		x	Lung cancer	Cancer	Study
	Gender-specific plasma proteomic biomarkers in patients with Anderson-Fabry disease.	Hollander Z, Dai DL, Putko BN, Yogasundaram H, Wilson-McManus JE, Thompson RB, Khan A, West ML, McManus BM, Oudit GY.	2015														Anderson-Fabry disease	Others	Study
	Proteomics analysis for finding serum markers of ovarian cancer.	Cheng Y, Liu C, Zhang N, Wang S, Zhang Z.	2014		ProteoMiner	SDS PAGE		1200	2	x		ELISA	1	80	x	x	Ovarian cancer	Cancer	Study
	dentification of proteins found to be significantly altered when comparing the serum proteome from Multiple Myeloma patients with varying degrees of bone disease.	Dowling P, Hayes C, Ting KR, Hameed A, Meiller J, Mitsiades C, Anderson KC, Clynes M, Clarke C, Richardson P, O'Gorman P	2014		ProteoMiner			159	20			ELISA	3	91	x		Multiple Myeloma	Cancer	Study
	Proteomics analysis for finding serum markers of ovarian cancer.	Cheng Y, Liu C, Zhang N, Wang S, Zhang Z.	2014		ProteoMiner	SDS PAGE		1200	10			ELISA	1	60	x		Ovarian cancer	Cancer	Study
	Serum differential protein identification of Xinjiang Kazakh esophageal cancer patients based on the two-dimensional liquid-phase chromatography and LTQ MS.	Li C, Xia G, Jianqing Z, Mei Y, Ge B, Li Z.	2014		ProteoMiner	ProteomeLabTM PF-2D liquid chromatography analysis system / SCX			30						x		Esophagus cancer	Cancer	Study
	Comprehensive plasma profiling for the characterization of graft-versus-host disease biomarkers.	De Bock M, Beguin Y2, Leprince P, Willems E3, Baron F2, Deroyer C, Seidel L4, Cavalier E5, de Seny D, Malaise M, Gothot A, Merville MP, Fillet M6.	2014		ProteoMiner				144	x					x		Acute graft-versus-host disease	Others	Study
	Comparative studies of the proteome, glycoproteome, and N-glycome of clear cell renal cell carcinoma plasma before and after curative nephrectomy.	Gbormittah FO, Lee LY, Taylor K, Hancock WS, Iliopoulos O.	2014		Top 12			~250	40						x		Renal cell carcinoma	Cancer	Study
	Identification of human complement factor B as a novel biomarker candidate for pancreatic ductal adenocarcinoma.	Lee MJ, Na K, Jeong SK, Lim JS, Kim SA, Lee MJ, Song SY, Kim H, Hancock WS, Paik YK.	2014		Top 14				5	x		ELISA	1	96	x	x	Pancreatic cancer	Cancer	Study
	Maternal serum serpin B7 is associated with early spontaneous preterm birth.	Parry S, Zhang H, Biggio J, Bukowski R, Varner M, Xu Y, Andrews WW, Saade GR, Esplin MS, Leite R, Ilekis J, Reddy UM, Sadovsky Y, Blair IA	2014		Top 14	SCX		336	4	x		MRM / Western blot	31 / 2	10	x	(x)	Spontaneous Preterm Birth	Birth	Study
	Quantitative analysis of single amino acid variant peptides associated with pancreatic cancer in serum by an isobaric labeling quantitative method.	Nie S, Yin H, Tan Z, Anderson MA, Ruffin MT, Simeone DM, Lubman DM.	2014		Top 14	Glycoprotein enrichment	TMT		141			SRM / ELISA	5	64	x		Pancreatic cancer	Cancer	Study
	Identification of reduced circulating haptoglobin concentration as a biomarker of the severity of pulmonary embolism: a nontargeted proteomic study.	Insenser M, Montes-Nieto R, Martínez-García MÁ, Durán EF, Santiuste C2, Gómez V3, Kline JA4, Escobar-Morreale HF, Jiménez D5.	2014		Top 2				12			ELISA / immunonephelometry	ELISA agains Hemopexing and immunonephelometry method for Haptoglobin	104	x	x	Pulmonary embolism	Others	Study
	Identification of biomarkers for endometriosis in plasma from patients with endometriosis using a proteomics approach.	Hwang JH, Lee KS, Joo JK, Wang T, Son JB, Park JH, Hwang DY, Choi MH, Lee HG.	2014		Top 2				30			Western blot		30	x	(x)	Endometriosis	Others	Study
	Serum amyloid A and clusterin as potential predictive biomarkers for severe hand, foot and mouth disease by 2D-DIGE proteomics analysis.	Liu J, Huang P, He Y, Hong WX, Ren X, Yang X, He Y, Wang W, Zhang R, Yang H, Zhao Z, Huang H, Chen L, Zhao D, Xian H, Yang F, Ma D, Yang L, Yin Y, Zhou L, Chen X, Cheng J.	2014		Top 2			15	8			ELISA	2	20	x	x	Food and mouth disease	Others	Study
	The role of von Willebrand factor as a biomarker of tumor development in hepatitis B virus-associated human hepatocellular carcinoma: a quantitative proteomic based study.	Liu Y, Wang X, Li S, Hu H, Zhang D, Hu P, Yang Y, Ren H.	2014	x	Top 2	IEF	iTRAQ	328	4	x		Western blot / IHC	4 and 2	4 (15 samples each group) and 310	x	(x)	Hepatocellular carcinoma	Cancer	Study
	The role of von Willebrand factor as a biomarker of tumor development in hepatitis B virus-associated human hepatocellular carcinoma: a quantitative proteomic based study.	Gbormittah FO, Lee LY, Taylor K, Hancock WS, Iliopoulos O.	2014		Top 20	IEF	iTRAQ	328	4	x		ELISA	4	4 (the same 4 pools)	x	(x)	Hepatocellular carcinoma / Hepatitis B	Cancer	Study
	Serum protein signatures differentiating autoimmune pancreatitis versus pancreatic cancer.	Felix K, Hauck O, Fritz S, Hinz U, Schnölzer M, Kempf T, Warnken U, Michel A, Pawlita M, Werner J.	2014		Top 20				18			ELISA	6	92	x	x	Pancreatic cancer	Cancer	Study
	Retinol-binding protein 4 levels and susceptibility to ischaemic events in men.	Cubedo J, Padró T, Cinca J, Mata P, Alonso R, Badimon L.	2014		Top 6				87			ELISA	1	387	x		Myocardial Infarction	CVD	Study
	Plasma protein profiling of Mild Cognitive Impairment and Alzheimer's disease using iTRAQ quantitative proteomics.	Song F, Poljak A, Kochan NA, Raftery M, Brodaty H, Smythe GA, Sachdev PS.	2014		Top 6	SCX	iTRAQ	357	4	x		Western blot	2		x	(x)	Alzheimer's disease / Cognitive impariment	Neurodegeneration	Study
	Identification of differentially expressed serum proteins in infectious purpura fulminans.	He T, Hu JY, Han J, Zhang DX, Jiang XP, Chen B, Huang YS.	2014		Top 6	SCX		262	7			Western blot	2	7	x	(x)	Purpura Fulminans	Others	Study
	Abundance-ratio-based semiquantitative analysis of site-specific N-linked glycopeptides present in the plasma of hepatocellular carcinoma patients.	Lee HJ, Cha HJ, Lim JS, Lee SH, Song SY, Kim H, Hancock WS, Yoo JS, Paik YK.	2014		Top 6				30						x		Hepatocellular carcinoma	Cancer	Study
	Proteomic profiling of serum from patients with tuberculosis.	Song SH, Han M, Choi YS, Dan KS, Yang MG, Song J, Park SS, Lee JH.	2014		Top 6			518	57						x		Infection (Tuberculosis)	Infection	study
	A panel of regulated proteins in serum from patients with cervical intraepithelial neoplasia and cervical cancer.	Boichenko AP, Govorukhina N, Klip HG, van der Zee AG, Güzel C, Luider TM, Bischoff R.	2014	x	Top 6	SCX	iTRAQ	125	3	x		MRM	8 and 6	Verification: 143/Validation: 229	x	x	Cervical cancer	Cancer	Study
	Inflammation: an important parameter in the search of prostate cancer biomarkers.	Bergamini S, Bellei E, Reggiani Bonetti L, Monari E, Cuoghi A, Borelli F, Sighinolfi MC, Bianchi G, Ozben T, Tomasi A.	2014		Top 6				61						x		Prostate cancer	Cancer	Study
	LC-MS/MS quantitation of esophagus disease blood serum glycoproteins by enrichment with hydrazide chemistry and lectin affinity chromatography.	Song E, Zhu R, Hammoud ZT, Mechref Y.	2014		Top 7			139	53			MRM	70	53	x	(x)	Esophageal diseases	Others	Study
	Label-free glycopeptide quantification for biomarker discovery in human sera.	Mayampurath A, Song E, Mathur A, Yu CY, Hammoud Z, Mechref Y, Tang H.	2014	x	Top 7			22 glycoproteins	5	x					x		Esophagus cancer	Inflammation	Technology + Study
	Discovery of serum biomarkers of ovarian cancer using complementary proteomic profiling strategies.	Timms JF, Arslan-Low E, Kabir M, Worthington J, Camuzeaux S, Sinclair J, Szaub J, Afrough B, Podust VN, Fourkala EO, Cubizolles M, Kronenberg F, Fung ET, Gentry-Maharaj A, Menon U, Jacobs I.	2014		Top 7 / ProteoMiner	multidimensional fractionation strategy		~1000 protein features	3	x		ELISA	4	251	x	x	Ovarian cancer	Cancer	Study
	Proteomic analysis of plasma identifies the Toll-like receptor agonists S100A8/A9 as a novel possible marker for systemic sclerosis phenotype.	van Bon L, Cossu M, Loof A, Gohar F, Wittkowski H, Vonk M, Roth J, van den Berg W, van Heerde W, Broen JC, Radstake TR.	2014			SCX			59			ELISA		91	x	x	Systemic sclerosis	Others	Study
	Differential proteomic approach for identification and verification of aberrantly glycosylated proteins in adenocarcinoma lung cancer (ADLC) plasmas by lectin-capturing and targeted mass spectrometry.	Ahn YH, Ji ES2, Oh NR, Kim YS3, Ko JH4, Yoo JS5.	2014					2	6			MRM	2	60	x	x	Adenocarcinoma lung cancer	Biology	Technology + Study
	Whole serum 3D LC-nESI-FTMS quantitative proteomics reveals sexual dimorphism in the milieu intérieur of overweight and obese adults.	Al-Daghri NM, Al-Attas OS, Johnston HE, Singhania A, Alokail MS, Alkharfy KM, Abd-Alrahman SH, Sabico SL, Roumeliotis TI, Manousopoulou-Garbis A, Townsend PA, Woelk CH, Chrousos GP, Garbis SD.	2014	x		SEC	iTRAQ	2453	4	x					x		Obesity	Biology	Study
	Establishing a reliable multiple reaction monitoring-based method for the quantification of obesity-associated comorbidities in serum and adipose tissue requires intensive clinical validation.	Oberbach A, Schlichting N, Neuhaus J, Kullnick Y, Lehmann S, Heinrich M, Dietrich A, Mohr FW, von Bergen M, Baumann S.	2014									MRM	4	60		x	Obesity	Biology	Study
	Establishing a reliable multiple reaction monitoring-based method for the quantification of obesity-associated comorbidities in serum and adipose tissue requires intensive clinical validation.	Oberbach A, Schlichting N, Neuhaus J, Kullnick Y, Lehmann S, Heinrich M, Dietrich A, Mohr FW, von Bergen M, Baumann S.	2014									MRM / ELISA / Western blot	4	20		x	Obesity	Biology	Study
	Identification and validation of novel candidate protein biomarkers for the detection of human gastric cancer.	Humphries JM, Penno MA, Weiland F, Klingler-Hoffmann M, Zuber A, Boussioutas A, Ernst M, Hoffmann P.	2014									MRM + ELISA	4	20		x	Gastric cancer	Cancer	Study
	A highly sensitive targeted mass spectrometric assay for quantification of AGR2 protein in human urine and serum.	Shi T, Gao Y, Quek SI, Fillmore TL, Nicora CD, Su D, Zhao R, Kagan J, Srivastava S, Rodland KD, Liu T, Smith RD, Chan DW, Camp DG 2nd, Liu AY, Qian WJ.	2014								Top 14	PRISM-SRM	1	37		x	cancer	Cancer	Study
	Mass spectrometry assays of plasma biomarkers to predict radiographic progression of knee osteoarthritis.	Ritter SY, Collins J, Krastins B, Sarracino D, Lopez M, Losina E, Aliprantis AO.	2014									SRM	23	173		x	Osteoarthritis	Inflammation	Study
	Mass spectrometry assays of plasma biomarkers to predict radiographic progression of knee osteoarthritis.	Ritter SY, Collins J, Krastins B, Sarracino D, Lopez M, Losina E, Aliprantis AO.	2014									SRM	23	13 / 173		x	Osteoarthritis	Inflammation	Study
	Analysis of serum proteome profiles in nasopharyngeal carcinoma with different radiosensitivity.	Su F, Zhu X, Liang Z, Li L, Qu S, Liang X, Wang Q, Liang S, Chen L.	2014						88								Nasopharyngeal cancer	Cancer	Study
	Identification of α1-antitrypsin as a potential prognostic biomarker for advanced nonsmall cell lung cancer treated with epidermal growth factor receptor tyrosine kinase inhibitors by proteomic analysis.	Zhao W, Yang Z, Liu X, Tian Q, Lv Y, Liang Y, Li C, Gao X, Chen L.	2013		High-abundance proteins were removed from all of the serum samples using a liquid chroamatographic column				36			Western blot	3	4	x	(x)	Lung cancer	Cancer	Study
	Plasma proteomics analysis of tamoxifen resistance in breast cancer.	Majidzadeh-A K, Gharechahi J.	2013		ProteoMiner			263 protein spots	3	x					x		Breast cancer	Cancer	Study
	Glycoproteomic analysis of serum from patients with gastric precancerous lesions.	Gomes C, Almeida A, Ferreira JA, Silva L, Santos-Sousa H, Pinto-de-Sousa J, Santos LL, Amado F, Schwientek T, Levery SB, Mandel U, Clausen H, David L, Reis CA, Osório H.	2013		ProteoMiner	Glycoprotein enrichment			19						x		Gastric cancer	Cancer	Study
	Complementary serum proteomic analysis of autoimmune hepatitis in mice and patients.	Li H, Li G, Zhao X, Wu Y, Ma W, Liu Y, Gong F, Liang S.	2013		Top 1		iTRAQ		63						x		Autoimmune disease	Inflammation	Study
	Bioengineering silicon quantum dot theranostics using a network analysis of metabolomic and proteomic data in cardiac ischemia.	Folarin Erogbogbo,,2 Jasmine May,2 Mark Swihart,2 Paras N. Prasad,2 Katie Smart,3 Seif El Jack,4 Dariusz Korcyk,5Mark Webster,6 Ralph Stewart,6 Irene Zeng,7 Mia Jullig,8 Katherine Bakeev,9 Michelle Jamieson,10 Nikolas Kasabov,10Banu Gopalan,11 Linda Liang,10 Raphael Hu,10 Stefan Schliebs,10 Silas Villas-Boas,8 and Patrick Gladding4,✉	2013		Top 12	SCX	iTRAQ		33			Western blot	1		x	(x)	Cardiac Ischemia	CVD	Study
	Determination of burn patient outcome by large-scale quantitative discovery proteomics.	Finnerty CC, Jeschke MG, Qian WJ, Kaushal A, Xiao W, Liu T, Gritsenko MA, Moore RJ, Camp DG 2nd, Moldawer LL, Elson C, Schoenfeld D, Gamelli R, Gibran N, Klein M, Arnoldo B, Remick D, Smith RD, Davis R, Tompkins RG, Herndon DN; Investigators of the Inflammation and the Host Response Glue Grant.	2013		Top 12	Cysteinyl-peptide enrichment	18O	602	32						x		Burning	Others	Study
	Computational biomarker pipeline from discovery to clinical implementation: plasma proteomic biomarkers for cardiac transplantation.	Cohen Freue GV, Meredith A, Smith D, Bergman A, Sasaki M, Lam KK, Hollander Z, Opushneva N, Takhar M, Lin D, Wilson-McManus J, Balshaw R, Keown PA, Borchers CH, McManus B, Ng RT, McMaster WR; Biomarkers in Transplantation and the NCE CECR Prevention of Organ Failure Centre of Excellence Teams.	2013		Top 14		iTRAQ	924	108			MRM / ELISA	5 MRM / 4 ELISA	43 for ELISA; 23 for MRM	x		Cardiac Transplantation	Cancer	Technology + Study
	Targeting human serum fucome by an integrated liquid-phase multicolumn platform operating in "cascade" to facilitate comparative mass spectrometric analysis of disease-free and breast cancer sera.	Selvaraju S, El Rassi Z.	2013		Top 2	Glycoprotein enrichment / RP			2	x					x		Breast cancer	Cancer	Technology + Study
	Protein profiling in hepatocellular carcinoma by label-free quantitative proteomics in two westAfrican populations.	Fye HK, Wright-Drakesmith C, Kramer HB, Camey S, Nogueira da Costa A, Jeng A, Bah A, Kirk GD, Sharif MI, Ladep NG, Okeke E, Hainaut P, Taylor-Robinson SD, Kessler BM, Mendy ME.	2013		Top 20	IEF		1307	9	x		ELISA	4		x	x	Hepatocellular carcinoma	Cancer	Study
	The plasma proteome identifies expected and novel proteins correlated with micronutrient status in undernourished Nepalese children.	Cole RN, Ruczinski I, Schulze K, Christian P, Herbrich S, Wu L, Devine LR, O'Meally RN, Shrestha S, Boronina TN, Yager JD, Groopman J, West KP Jr.	2013		Top 6	SCX / RP	iTRAQ	4705	500						x		Undernourished	Biology	Study
	Serum proteomics in amnestic mild cognitive impairment.	Ijsselstijn L, Papma JM, Dekker LJ, Calame W, Stingl C, Koudstaal PJ, Prins ND, Sillevis Smitt PA, Luider TM.	2013						70			MRM	8		x	(x)	Cognitive impairment	Neurodegeneration	Study
	Differential denaturation of serum proteome reveals a significant amount of hidden information in complex mixtures of proteins.	Verdoliva V, Senatore C, Polci ML, Rossi S, Cordella M, Carlucci G, Marchetti P, Antonini-Cappellini G, Facchiano A, D'Arcangelo D, Facchiano F.	2013						69 denaturation conditions tested + study of 20 individuals			Western blot	1	20	x	(x)	Melanoma	Cancer	Technology + Study
	Development of biomarkers for screening hepatocellular carcinoma using global data mining and multiple reaction monitoring.	Kim H, Kim K, Yu SJ, Jang ES, Yu J, Cho G, Yoon JH, Kim Y.	2013					28	72			Western blot	4	39	x	x	Hepatocellular carcinoma	Cancer	Study
	Biomarker discovery by plasma proteomics in familial Brugada Syndrome.	Di Domenico M, Scumaci D, Grasso S, Gaspari M, Curcio A, Oliva A, Ausania F, Di Nunzio C, Ricciardi C, Santini AC, Rizzo FA, Romano Carratelli C, Lamberti M, Conti D, La Montagna R, Tomei V, Malafoglia V, Pascali VL, Ricci P, Indolfi C, Costanzo F, Cuda G.	2013												x		Brugada Disease	CVD	Study
	Quantitative proteomic (iTRAQ) analysis of 1st trimester maternal plasma samples in pregnancies at risk for preeclampsia.	Kolla V, Jenö P, Moes S, Lapaire O, Hoesli I, Hahn S.	2012		ProteoMiner		iTRAQ	64	2	x					x		Preeclampsia	Birth	Study
	Combinatorial peptide ligand libraries to discover liver disease biomarkers in plasma samples.		2012		ProteoMiner										x		Liver Disease	Cancer	Technology + Study
	Serum proteomic signature of human chagasic patients for the identification of novel potential protein biomarkers of disease.	Wen JJ, Zago MP, Nuñez S, Gupta S, Burgos FN, Garg NJ.	2012		Top 12	SCX / RP									x		Infection (Chargas disease)	Infection	Study
	The potential role of ORM2 in the development of colorectal cancer.	Zhang X, Xiao Z, Liu X, Du L, Wang L, Wang S, Zheng N, Zheng G, Li W, Zhang X, Dong Z, Zhuang X, Wang C.	2012		Top 12	SCX	iTRAQ	75	2	x		ELISA	1	419	x		Colorectal cancer	Cancer	Study
	Serum proteomic profiling in patients with drug-induced liver injury.	Bell LN, Vuppalanchi R, Watkins PB, Bonkovsky HL, Serrano J, Fontana RJ, Wang M, Rochon J, Chalasani N; US Drug-Induced Liver Injury Network (DILIN) Research Group..	2012		Top 14			2671	155						x		Liver (drug liver injury)	Liver	Study
	Serum proteome analysis of vivax malaria: An insight into the disease pathogenesis and host immune response.	Ray S, Kamath KS, Srivastava R, Raghu D, Gollapalli K, Jain R, Gupta SV, Ray S, Taur S, Dhali S, Gogtay N, Thatte U, Srikanth R, Patankar S, Srivastava S.	2012		Top 2			500 protein spots	16			Immunoturbidimetric	2	37	x		Infection (Malaria)	Infection	Study
	Serum profiling of leptospirosis patients to investigate proteomic alterations.	Srivastava R, Ray S, Vaibhav V, Gollapalli K, Jhaveri T, Taur S, Dhali S, Gogtay N, Thatte U, Srikanth R, Srivastava S.	2012		Top 2			>600 protein spots	32			Western blot	2	24	x	(x)	Infection (Leptospirosis)	Infection	Study
	Remarkable temporal stability of high-abundance human plasma proteins assessed by targeted mass spectrometry.	Randall SA, McKay MJ, Pascovici D, Mahon K, Horvath L, Clarke SJ, Molloy MP.	2012		Top 2			31	70						x		Stability of high abundant proteins in plasma	Biology	Study
	Statistical considerations of optimal study design for human plasma proteomics and biomarker discovery.	Zhou C, Simpson KL, Lancashire LJ, Walker MJ, Dawson MJ, Unwin RD, Rembielak A, Price P, West C, Dive C, Whetton AD.	2012		Top 20	RP	iTRAQ	493	5			Western blot	2	5	x		Pancreatic cancer	Cancer	Study
	Proteomic analysis of serum of women with elevated Ca-125 to differentiate malignant from benign ovarian tumors.	Li L, Xu Y, Yu CX.	2012		Top 6	SCX	iTRAQ	326	57			Western blot	2	57?	x	(x)	Ovarian cancer	Cancer	Study
	Comparative profiling of plasma proteome from breast cancer patients reveals thrombospondin-1 and BRWD3 as serological biomarkers.	Suh EJ, Kabir MH, Kang UB, Lee JW, Yu J, Noh DY, Lee C.	2012		Top 6	IEF	mTRAQ	204	2	x		Western blot	2	84	x	x	Breast cancer	Cancer	Study
	Preliminary proteomic-based identification of a novel protein for Down's syndrome in maternal serum.	Yu B, Zhang B, Wang J, Wang QW, Huang RP, Yang YQ, Shao SH.	2012		Top 7			29	12						x		Down Syndrome	Birth	Study
	Activity-dependent neuroprotector homeobox protein: A candidate protein identified in serum as diagnostic biomarker for Alzheimer's disease.	Yang MH, Yang YH, Lu CY, Jong SB, Chen LJ, Lin YF, Wu SJ, Chu PY, Chung TW, Tyan YC.	2012						65			ELISA	4	65	x	(x)	Alzheimers Disease	Neurodegeneration	Study
	Candidate biomarker verification: Critical examination of a serum protein pattern for human colorectal cancer.	Albrethsen J, Bøgebo R, Møller CH, Olsen JA, Raskov HH, Gammeltoft S.	2012	x				125 protein peaks	227			MALDI			x	x	Colorectal cancer	Cancer	Study
	Investigation of serum proteome alterations in human glioblastoma multiforme.	Gollapalli K, Ray S, Srivastava R, Renu D, Singh P, Dhali S, Bajpai Dikshit J, Srikanth R, Moiyadi A, Srivastava S.	2012					1300 protein spots	80			Western blot	4		x	(x)	Glioblastoma	Cancer	Study
	Preliminary proteomic analysis of human serum from patients with laryngeal carcinoma.	Zhang H, Song X, Liu X, Zhang Q, Sun Y, Chen X, Liu C, Wang Y.	2012						35			Western blot	4	60	x	x	Laryngeal carcinoma	Cancer	Study
	Candidate biomarker verification: Critical examination of a serum protein pattern for human colorectal cancer.	Albrethsen J, Bøgebo R, Møller CH, Olsen JA, Raskov HH, Gammeltoft S.	2012					125 protein peaks	148					29	x	(x)	Colorectal cancer	Cancer	Study
	Dietary patterns and ethnicity are associated with distinct plasma proteomic groups.	García-Bailo B, Brenner DR, Nielsen D, Lee HJ, Domanski D, Kuzyk M, Borchers CH, Badawi A, Karmali MA, El-Sohemy A.	2012				MRM with internal standards	54	1090						x		Dietary patterns and ethnicity	Biology	Study
	Combining proteomics, serum biomarkers and bioinformatics to discriminate between esophageal squamous cell carcinoma and pre-cancerous lesion.	Zhai XH, Yu JK, Lin C, Wang LD, Zheng S.	2012						185						x		Esophagus cancer	Cancer	Study
	Proteomic identification of plasma biomarkers in uterine leiomyoma.	Lin CP, Chen YW, Liu WH, Chou HC, Chang YP, Lin ST, Li JM, Jian SF, Lee YR, Chan HL.	2012					20	2	x					x		Uterine leiomyomas	Cancer	Study
	Discovery of serum protein biomarkers in rheumatoid arthritis using MALDI-TOF-MS combined with magnetic beads.	Zhang X, Yuan Z, Shen B, Zhu M, Liu C, Xu W.	2012						131						x		Rheumatoid arthritis	Inflammation	Study
	Decreased serum levels of nucleolin protein fragment, as analyzed by bead-based proteomic technology, in multiple sclerosis patients compared to controls.	Liu J, Yin L, Dong H, Xu E, Zhang L, Qiao Y, Liu Y, Li L, Jia J.	2012			WAX			137						x		Multiple Sclerosis	Neurodegeneration	Study
	Protein and peptide profiling as a tool for biomarker discovery in depression.	Alawam K, Dudley E, Donev R, Thome J.	2012						69								Depression	Psychiatric	Study
	Reduced plasma level of CXC chemokine ligand 7 in patients with pancreatic cancer.	Matsubara J, Honda K, Ono M, Tanaka Y, Kobayashi M, Jung G, Yanagisawa K, Sakuma T, Nakamori S, Sata N, Nagai H, Ioka T, Okusaka T, Kosuge T, Tsuchida A, Shimahara M, Yasunami Y, Chiba T, Hirohashi S, Yamada T.	2011		Fiber membrane–based low-molecular-weight protein enrichment				45		Top 12	High-density reversed-phase protein microarray		237	x	(x)	Pancreatic cancer	Cancer	Study
	Discovery and validation of serum protein changes in type 1 diabetes patients using high throughput two dimensional liquid chromatography-mass spectrometry and Immunoassay.	Zhi W, Sharma A, Purohit S, Miller E, Bode B, Anderson SW, Reed JC, Steed RD, Steed L, Hopkins D, She JX.	2011		ProteoMiner	Online-2D separation		2477	6	x		Immunoassay	6	1987	x	x	Diabetes	Diabetes	Study
	The application of a three-step serum proteome analysis for the discovery and identification of novel biomarkers of hepatocellular carcinoma.	Abulaizi M, Tomonaga T, Satoh M, Sogawa K, Matsushita K, Kodera Y, Obul J, Takano S, Yoshitomi H, Miyazaki M, Nomura F.	2011		Top 12	RP / LAC			2	x		Western blot	4	64	x	(x)	Pancreatic cancer	Cancer	Study
	Deglycosylation and label-free quantitative LC-MALDI MS applied to efficient serum biomarker discovery of lung cancer.	Toyama A, Nakagawa H, Matsuda K, Ishikawa N, Kohno N, Daigo Y, Sato TA, Nakamura Y, Ueda K	2011		Top 14			4444 peptide peaks	30		Top 14	MRM	23	30	x	(x)	Lung cancer	Cancer	Study
	Analysis of transcriptional factors and regulation networks in patients with acute renal allograft rejection.	Wu D, Zhu D, Xu M, Rong R, Tang Q, Wang X, Zhu T.	2011		Top 14	SCX	iTRAQ	179	13						x		Acute Renal Allograft Rejection	Others	Study
	Proteomic profiling of human plasma by iTRAQ reveals down-regulation of ITI-HC3 and VDBP by cigarette smoking.	Bortner JD Jr, Richie JP Jr, Das A, Liao J, Umstead TM, Stanley A, Stanley BA, Belani CP, El-Bayoumy K.	2011		Top 14		iTRAQ	130	14						x		Cigarette Smoking	Biology	Study
	Quantitative mass spectrometry analysis using PAcIFIC for the identification of plasma diagnostic biomarkers for abdominal aortic aneurysm.	Acosta-Martin AE, Panchaud A, Chwastyniak M, Dupont A, Juthier F, Gautier C, Jude B, Amouyel P, Goodlett DR, Pinet F.	2011		Top 14			995	2	x					x		Aortic aneurysm (abdominal)	CVD	Study
	Semi-targeted plasma proteomics discovery workflow utilizing two-stage protein depletion and off-line LC-MALDI MS/MS.	Juhasz P, Lynch M, Sethuraman M, Campbell J, Hines W, Paniagua M, Song L, Kulkarni M, Adourian A, Guo Y, Li X, Martin S, Gordon N.	2011		Top 14 + Supermix	SCX	iTRAQ	830	2	x		Multiplexed Immunoassay	2	751	x	(x)	Cardiovascular disease	Cancer	Technology + Study
	Quantitative profiling of serum samples using TMT protein labelling, fractionation and LC-MS/MS.	Sinclair J, Timms JF.	2011		Top 14 + Supermix	SAX	TMT	480	6	x					x		Pancreatic cancer	Cancer	Study
	Plasma biomarker screening for liver fibrosis with the N-terminal isotope tagging strategy.	Li S, Liu X, Wei L, Wang H, Zhang J, Wei H, Qian X, Jiang Y, He F.	2011		Top 2	SDS PAGE / Glycoprotein enrichment		1109	5	x		Western blot	1	5	x	(x)	Liver Fibrosis/Cirrhosis	Liver	Study
	Plasma proteomic analysis of the critical limb ischemia markers in diabetic patients with hemodialysis.	Hung PH, Chen YW, Cheng KC, Chou HC, Lyu PC, Lu YC, Lee YR, Wu CT, Chan HL.	2011		Top 2				19			Western blot + ELISA	3	19	x	(x)	Diabetes	Diabetes	Study
	Identification of haptoglobin and apolipoprotein A-I as biomarkers for high altitude pulmonary edema.	Ahmad Y, Shukla D, Garg I, Sharma NK, Saxena S, Malhotra VK, Bhargava K.	2011		Top 2				30			Western blots	2	30	x	(x)	Altitude pulmonary edema	Others	Study
	A proteomics platform combining depletion, multi-lectin affinity chromatography (M-LAC), and isoelectric focusing to study the breast cancer proteome.	Zeng Z, Hincapie M, Pitteri SJ, Hanash S, Schalkwijk J, Hogan JM, Wang H, Hancock WS.	2011		Top 2	Glycoprotein enrichment / IEF		>200	2	x					x		Breast cancer	Cancer	Study
	Use of quantitative shotgun proteomics to identify fibronectin 1 as a potential plasma biomarker for clear cell carcinoma of the kidney.	Yokomizo A, Takakura M, Kanai Y, Sakuma T, Matsubara J, Honda K, Naito S, Yamada T, Ono M	2011		Top 20				40			ELISA	1	227	x		Renal cell carcinoma	Cancer	Study
	Systematic discovery of ectopic pregnancy serum biomarkersusing 3-D protein profiling coupled with label-free quantitation.	Beer LA, Tang HY, Sriswasdi S, Barnhart KT, Speicher DW.	2011		Top 20	SDS PAGE			18			MRM	5	18	x	(x)	Ectopic Pregnancy	Infection	Technology + Study
	Proteomic signature of Apolipoprotein J in the early phase of new-onset myocardial infarction.	Cubedo J, Padró T, García-Moll X, Pintó X, Cinca J, Badimon L.	2011		Top 6			9	39			ELISA	1	99	x	(x)	Acute Myocardial Infarction	CVD	Study
	Noninvasive diagnosis of acute cellular rejection in liver transplant recipients: a proteomic signature validated by enzyme-linked immunosorbent assay.	Massoud O, Heimbach J, Viker K, Krishnan A, Poterucha J, Sanchez W, Watt K, Wiesner R, Charlton M.	2011		Top 6	SCX	iTRAQ	2801	16			ELISA	7	46	x	x	Liver transplant and rejection	Liver	Study
	Plasma proteomic profiles from disease-discordant monozygotic twins suggest that molecular pathways are shared in multiple systemic autoimmune diseases.		2011		Top 6				20			Western blot / ELISA	4	20	x	(x)	Autoimmune disease	Inflammation	Study
	Searching for early breast cancer biomarkers by serum protein profiling of pre-diagnostic serum; a nested case-control study.	Opstal-van Winden AW, Krop EJ, Kåredal MH, Gast MC, Lindh CH, Jeppsson MC, Jönsson BA, Grobbee DE, Peeters PH, Beijnen JH, van Gils CH, Vermeulen RC.	2011	x	Top 6	Online-2D separation	iTRAQ	110	40						x		Breast cancer	Cancer	Study
	Applying random forests to identify biomarker panels in serum 2D-DIGE data for the detection and staging of prostate cancer.	Fan Y, Murphy TB, Byrne JC, Brennan L, Fitzpatrick JM, Watson RW.	2011		Top 6			233 spots	3	x					x		Prostate cancer	Cancer	Study
	Protein alterations associated with pancreatic cancer and chronic pancreatitis found in human plasma using global quantitative proteomics profiling.	Pan S, Chen R, Crispin DA, May D, Stevens T, McIntosh MW, Bronner MP, Ziogas A, Anton-Culver H, Brentnall TA.	2011		Top 7	protein level RP / SCX	13C-acrylamide	1095	3	x		ELISA	9	69	x	x	Pancreatitis	Others	Study
	A Bioinformatics Approach for Biomarker Identification in Radiation-Induced Lung Inflammation from Limited Proteomics Data	Jung Hun Oh, Jeffrey M. Craft, Reid Townsend, Joseph O. Deasy, Jeffrey D. Bradley, Issam El Naqa	2011		Top 7				26			ELISA	1	20	x		Lung cancer	Cancer	Study
	Identification of a high molecular weight kininogen fragment as a marker for early gastric cancer by serum proteome analysis.	Umemura H, Togawa A, Sogawa K, Satoh M, Mogushi K, Nishimura M, Matsushita K, Tanaka H, Takizawa H, Kodera Y, Nomura F.	2011					85 peaks	50			Western blot	1	97	x	x	Gastric cancer	Cancer	Study
	2D-electrophoresis and multiplex immunoassay proteomic analysis of different body fluids and cellular components reveal known and novel markers for extended fasting.	Bouwman FG, de Roos B, Rubio-Aliaga I, Crosley LK, Duthie SJ, Mayer C, Horgan G, Polley AC, Heim C, Coort SL, Evelo CT, Mulholland F, Johnson IT, Elliott RM, Daniel H, Mariman EC.	2011						10						x		Fasting	Biology	Study
	Serum proteome profiling of primary breast cancer indicates a specific biomarker profile.	Böhm D, Keller K, Wehrwein N, Lebrecht A, Schmidt M, Kölbl H, Grus FH.	2011						91						x		Breast cancer	Cancer	Study
	Effect of surface-enhanced laser desorption/ionization time-of-flight mass spectrometry on identifying biomarkers of laryngeal carcinoma.	Liu C, Pan C, Wang H, Yong L.	2011						185						x		Laryngeal carcinoma	Cancer	Study
	A proteomic approach to identify plasma proteins in patients with abdominal aortic aneurysm.	Gamberi T, Puglia M, Guidi F, Magherini F, Bini L, Marzocchini R, Modesti A, Modesti PA.	2011						14						x		Aortic aneurysm (abdominal)	CVD	Study
	Plasma peptidome profiling of acute hepatitis E patients by MALDI-TOF/TOF.	Taneja S, Ahmad I, Sen S, Kumar S, Arora R, Gupta VK, Aggarwal R, Narayanasamy K, Reddy VS, Jameel S.	2011						40						x		Hepatitis E	Hepatitis	Study
	Proteome and cytokine serum profiling to diagnose a mycosis fungoides.	Moshkovskii SA, Sokolova EE, Brattseva EV, Karpova MA, Pyatnitskiy MA, Kubanova AA, Archakov AI.	2011						74						x		Infection (Mycosis fungoides)	Infection	Study
	New serum biomarkers for detection of tuberculosis using surface-enhanced laser desorption/ionization time-of-flight mass spectrometry.	Liu JY, Jin L, Zhao MY, Zhang X, Liu CB, Zhang YX, Li FJ, Zhou JM, Wang HJ, Li JC.	2011						100						x		Infection (Tuberculosis)	Infection	Study
	Apolipoprotein A-I as a candidate serum marker for the response to lithium treatment in bipolar disorder.	Sussulini A, Dihazi H, Banzato CE, Arruda MA, Stühmer W, Ehrenreich H, Jahn O, Kratzin HD.	2011						40 / 3	x					x		Bipolar disorder	Psychatric Disorders	Study
	Mass spectrometric discovery and selective reaction monitoring (SRM) of putative protein biomarker candidates in first trimester Trisomy 21 maternal serum.	Lopez MF, Kuppusamy R, Sarracino DA, Prakash A, Athanas M, Krastins B, Rezai T, Sutton JN, Peterman S, Nicolaides K.	2011									SRM	12	45		x	Down Syndrome	Inflammation	Technology + Study
	Optimizing of MALDI-ToF-based low-molecular-weight serumproteome pattern analysis in detection of breast cancer patients; the effect of albumin removal on classification performance.	Pietrowska M, Marczak L, Polanska J, Nowicka E, Behrent K, Tarnawski R, Stobiecki M, Polanski A, Widlak P.	2010		50 kDa filter				196						x		Breast cancer	Birth	Technology + Study
	Tandem affinity depletion: a combination of affinity fractionation and immunoaffinity depletion allows the detection of low-abundance components in the complex proteomes of body fluids.	Mortezai N, Harder S, Schnabel C, Moors E, Gauly M, Schlüter H, Wagener C, Buck F.	2010		Lama Antibodies			63	2						x		Colon cancer	Cancer	Technology + Study
	Quantitative iTRAQ-Based Proteomic Identification of Candidate Biomarkers for Diabetic Nephropathy in Plasma of Type 1 Diabetic Patients.	Overgaard AJ, Thingholm TE, Larsen MR, Tarnow L, Rossing P, McGuire JN, Pociot F.	2010		ProteoMiner		iTRAQ	112	3	x		multiplex immunoassay (Concentrations of Apo A1, A2, B, C3, E, H and J were simultaneously evaluated using a multiplex bead-based sandwich immunoassay kits)	7	30	x	(x)	Diabetes	Diabetes	Study
	Plasma gelsolin protein: a candidate biomarker for hepatitis B-associated liver cirrhosis identified by proteomic approach.	Marrocco C, Rinalducci S, Mohamadkhani A, D'Amici GM, Zolla L.	2010		ProteoMiner				16						x		Liver Cirrhosis	Liver	Study
	Quantitative proteomics analysis of maternal plasma in Down syndrome pregnancies using isobaric tagging reagent (iTRAQ).	Kolla V, Jenö P, Moes S, Tercanli S, Lapaire O, Choolani M, Hahn S.	2010		ProteoMiner		iTRAQ	178	12						x		Down Syndrome	Cancer	Technology + Study
	Data management and functional annotation of the Korean reference plasma proteome.	Jeong SK, Lee EY, Cho JY, Lee HJ, Jeong AS, Cho SY, Paik YK.	2010		ProteoMiner or Top 6			494	2						x		The Korean Plasma Proteome	Biology	Study
	Proteomics and pitfalls in the search for potential biomarkersof abdominal aortic aneurysms.	Nordon IM, Brar R, Hinchliffe RJ, Cockerill G, Thompson MM.	2010		Top 12			436 spots	40						x		Aortic aneurysm (abdominal)	Aneurysma	Study
	Plasma proteome response to severe burn injury revealed by 18O-labeled "universal" reference-based quantitative proteomics.	Qian WJ, Petritis BO, Kaushal A, Finnerty CC, Jeschke MG, Monroe ME, Moore RJ, Schepmoes AA, Xiao W, Moldawer LL, Davis RW, Tompkins RG, Herndon DN, Camp DG 2nd, Smith RD;	2010		Top 12	Cysteinyl-peptide enrichment	18O	313	2	x					x		Burning	Others	Study
	Lung cancer serum biomarker discovery using glycoprotein capture and liquid chromatography mass spectrometry.	Zeng X, Hood BL, Sun M, Conrads TP, Day RS, Weissfeld JL, Siegfried JM, Bigbee WL.	2010		Top 14	Glycoprotein enrichment		140	31	x		ELISA	3	Different numbers of pools	x	(x)	Lung cancer	Cancer	Study
	Serum proteomics and biomarker discovery across the spectrum of nonalcoholic fatty liver disease.	Bell LN, Theodorakis JL, Vuppalanchi R, Saxena R, Bemis KG, Wang M, Chalasani N.	2010		Top 14			1738	85						x		Nonalcoholic Fatty Liver Disease	Liver	Study
	Serum proteome analysis for profiling protein markers associated with lymph node metastasis in colorectal carcinoma.	Zhao L, Liu Y, Sun X, Peng K, Ding Y.	2010		Top 2				2	x		ELISA	86		x	x	Colorectal cancer	Cancer	Study
	Comparative serum proteomic analysis of patients with acute-on-chronic liver failure: alpha-1-acid glycoprotein maybe a candidate marker for prognosis of hepatitis B virus infection.	Ren F, Chen Y, Wang Y, Yan Y, Zhao J, Ding M, Zhang J, Jiang Y, Zhai Y, Duan Z.	2010		Top 2				3	x		Immunoturbidimetric	1	161	x	x	Hepatitis C	Hepatitis	Study
	Serum proteome changes in acromegalic patients following transsphenoidal surgery: novel biomarkers of disease activity.	Cruz-Topete D, Christensen B, Sackmann-Sala L, Okada S, Jorgensen JO, Kopchick JJ.	2010		Top 2				8			Western blot	3	8	x	(x)	Acromegaly	Others	Study
	Proteomic analysis of plasma in the polycystic ovary syndrome identifies novel markers involved in iron metabolism, acute-phase response, and inflammation.	Insenser M, Martínez-García MA, Montes R, San-Millán JL, Escobar-Morreale HF.	2010		Top 2				24			Western blots	4		x	(x)	Polycystic ovary syndrome	Others	Study
	Change in serum proteome during allogeneic hematopoietic stem cell transplantation and clinical significance of serum C-reactive protein and haptoglobin.		2010	x	Top 2			14	5						x		Stem cell transplantation	Others	Study
	Analysis of the plasma proteome associated with acute coronary syndrome: does a permanent protein signature exist in the plasma of ACS patients?	Dardé VM, de la Cuesta F, Dones FG, Alvarez-Llamas G, Barderas MG, Vivanco F.	2010		Top 6				40			Western blot	6	40	x	(x)	Acute Coronary Syndrome	CVD	Study
	Proteome profiling reveals gender differences in the composition of human serum.	Miike K, Aoki M, Yamashita R, Takegawa Y, Saya H, Miike T, Yamamura K.	2010		Top 6	protein level RP / SCX	iTRAQ	4064	24						x		Gender	Cancer	Technology + Study
	Discovery of serum biomarkers for pancreatic adenocarcinoma using proteomic analysis.	Xue A, Scarlett CJ, Chung L, Butturini G, Scarpa A, Gandy R, Wilson SR, Baxter RC, Smith RC.	2010						160			ELISA	2	159	x	(x)	Pancreatic cancer	Cancer	Study
	Proteome-based plasma markers of brain amyloid-β deposition in non-demented older individuals.	Thambisetty M, Tripaldi R, Riddoch-Contreras J, Hye A, An Y, Campbell J, Sojkova J, Kinsey A, Lynham S, Zhou Y, Ferrucci L, Wong DF, Lovestone S, Resnick SM.	2010						57			ELISA	3	57	x	x	Alzheimers Disease	Neurodegeneration	Study
	High-resolution mass spectrometry proteomics for the identification of candidate plasma protein biomarkers for chronic obstructive pulmonary disease.	York TP, van den Oord EJ, Langston TB, Edmiston JS, McKinney W, Webb BT, Murrelle EL, Zedler BK, Flora JW.	2010			SCX						SRM	30 peptides	54	x	x	COPD	Others	Study
	Potential biomarkers for Turner in maternal plasma: possibility for noninvasive prenatal diagnosis.	Kolialexi A, Anagnostopoulos AK, Papantoniou N, Vougas K, Antsaklis A, Fountoulakis M, Mavrou A, Tsangaris GT.	2010						20			Western blot	3	10	x	(x)	Turner Syndrom	Birth	Study
	Identification of diabetic nephropathy-selective proteins in human plasma by multi-lectin affinity chromatography and LC-MS/MS.	Ahn JM, Kim BG, Yu MH, Lee IK, Cho JY.	2010			Glycoprotein enrichment / SDS PAGE			12			Western blot	3	18	x	(x)	Diabetes	Diabetes	Study
	Discovery of serum biomarkers for pancreatic adenocarcinoma using proteomic analysis.	Xue A, Scarlett CJ, Chung L, Butturini G, Scarpa A, Gandy R, Wilson SR, Baxter RC, Smith RC.	2010			SEC		62 peaks	160			Western blot / ELISA	1 and 3	80 / 79	x	x	Pancreatic cancer	Cancer	Study
	Discovery of pathway biomarkers from coupled proteomics and systems biology methods.	Zhang F, Chen JY.	2010					1422	80						x		Breast cancer	Cancer	Study
	Different expression of fibrinopeptide A and related fragments in serumof type 1 diabetic patients with nephropathy.	Gianazza E, Mainini V, Castoldi G, Chinello C, Zerbini G, Bianchi C, Galbusera C, Stella A, Mauri G, Zoppis I, Magni F, Kienle MG.	2010						23						x		Diabetes	Diabetes	Study
	Proteomic profiling of renal allograft rejection in serum using magnetic bead-based sample fractionation and MALDI-TOF MS.	Sui W, Huang L, Dai Y, Chen J, Yan Q, Huang H.	2010					18 peptides	49						x		Allograft rejection	Others	Study
	Identification of melanoma antigens using a Serological Proteome Approach (SERPA).	Suzuki A, Iizuka A, Komiyama M, Takikawa M, Kume A, Tai S, Ohshita C, Kurusu A, Nakamura Y, Yamamoto A, Yamazaki N, Yoshikawa S, Kiyohara Y, Akiyama Y.	2010					13 spots	13						x		Melanoma	Cancer	Study
	Serum degradome markers for the detection of breast cancer.	van Winden AW, van den Broek I, Gast MC, Engwegen JY, Sparidans RW, van Dulken EJ, Depla AC, Cats A, Schellens JH, Peeters PH, Beijnen JH, van Gils CH.	2010									MRM	6	124		x	Breast cancer	Cancer	Study
	Combination of improved (18)O incorporation and multiple reaction monitoring: a universal strategy for absolute quantitative verification of serum candidate biomarkers of liver cancer.	Zhao Y, Jia W, Sun W, Jin W, Guo L, Wei J, Ying W, Zhang Y, Xie Y, Jiang Y, He F, Qian X.	2010									MRM		~16?		x	Liver cancer	Liver	Technology + Study
	Nonnegative principal component analysis for mass spectralserum profiles and biomarker discovery.	Han H	2010														Cancer	Birth	Technology + Study
	Mass spectrometry-based serum proteome pattern analysis in molecular diagnostics of early stage breast cancer.	Pietrowska M, Marczak L, Polanska J, Behrendt K, Nowicka E, Walaszczyk A, Chmura A, Deja R, Stobiecki M, Polanski A, Tarnawski R, Widlak P.	2009		50 kDa filter				196						x		Breast cancer	Cancer	Study
	A proteomic workflow for discovery of serum carrier protein-bound biomarker candidates of alcohol abuse using LC-MS/MS.	Lai X, Liangpunsakul S, Crabb DW, Ringham HN, Witzmann FA.	2009		Dynabeads			311	16						x		Alcohol abuse	Alcohol abuse	Study
	Quantitative proteomics analysis of maternal plasma in Down syndrome pregnancies using isobaric tagging reagent (iTRAQ).	Kolla V, Jenö P, Moes S, Tercanli S, Lapaire O, Choolani M, Hahn S.	2009		ProteoMiner	SCX	iTRAQ	178	12	x					x		Down Syndrome	Birth	Study
	Comparative serum proteome analysis of human lymph node negative/positive invasive ductal carcinoma of the breast and benign breast disease controls via label-free semiquantitative shotgun technology.	Hu X, Zhang Y, Zhang A, Li Y, Zhu Z, Shao Z, Zeng R, Xu LX.	2009		Top 1	SCX		2078	21			ELISA	1	131	x	x	Ductal carcinoma	Cancer	Study
	Confounding effect of obstructive jaundice in the interpretation of proteomic plasma profiling data for pancreatic cancer.	Yan L, Tonack S, Smith R, Dodd S, Jenkins RE, Kitteringham N, Greenhalf W, Ghaneh P, Neoptolemos JP, Costello E.	2009	x	Top 12				?	x		Western blot	3	20	x	(x)	Pancreatic cancer	Cancer	Study
	The HCV serum proteome: a search for fibrosis protein markers.	Cheung KJ, Tilleman K, Deforce D, Colle I, Van Vlierberghe H.	2009		Top 2			43	77			ELISA	1	69	x	(x)	Hepatitis C	Hepatitis	Study
	A unique plasma proteomic profiling with imbalanced fibrinogen cascade in patients with Kawasaki disease.	Yu HR, Kuo HC, Sheen JM, Wang L, Lin IC, Wang CL, Yang KD.	2009		Top 2				20			ELISA		30	x	(x)	Kawasaki Disease	Inflammation	Study
	The HCV serum proteome: a search for fibrosis protein markers.	Cheung KJ, Tilleman K, Deforce D, Colle I, Van Vlierberghe H.	2009		Top 2			43	30			ELISA	1	69	x	(x)	Hepatitis C	Hepatitis	Study
	The proteomic analysis of human neonatal umbilical cord serum by mass spectrometry.	Song HJ, Zhang P, Guo XJ, Liao LM, Zhou ZM, Sha JH, Cui YG, Ji H, Liu JY.	2009	x	Top 6	SDS-PAGE		837							x		Neonatal cort serum	Birth	Study
	Characterization of acute renal allograft rejection by humanserum proteomic analysis.	Gao Y, Wu K, Xu Y, Zhou H, He W, Zhang W, Cai L, Lin X, Fang Z, Luo Z, Guo H, Chen Z.	2009		Top 6				12			ELISA	1	79	x	x	Renal Allograft Rejection	Others	Study
	A proteomic approach identifies early pregnancy biomarkers for preeclampsia: novel linkages between a predisposition to preeclampsia and cardiovascular disease.	Blumenstein M, McMaster MT, Black MA, Wu S, Prakash R, Cooney J, McCowan LM, Cooper GJ, North RA.	2009		Top 7				96			Western blot	2		x	(x)	Preeclampsia	Birth	Study
	Comparative proteomics and glycoproteomics of plasma proteins in Indian visceral leishmaniasis.	Bag AK, Saha S2, Sundar S3, Saha B4, Chakrabarti A2, Mandal C1.	2009		Top 7				2	x		Western blot + ELISA	6		x	(x)	Visceral leishmaniasis	Infection	Study
	Serum peptidome profiling revealed platelet factor 4 as a potential discriminating Peptide associated with pancreatic cancer.	Fiedler GM, Leichtle AB, Kase J, Baumann S, Ceglarek U, Felix K, Conrad T, Witzigmann H, Weimann A, Schütte C, Hauss J, Büchler M, Thiery J.	2009						80			ELISA	1	40	x	x	Pancreatic cancer	Cancer	Study
	Predicting prostate cancer biochemical recurrence using a panel of serum proteomic biomarkers.	Rosenzweig CN, Zhang Z, Sun X, Sokoll LJ, Osborne K, Partin AW, Chan DW.	2009			AEX			60			ELISA	2	44	x	x	Prostate cancer	Cancer	Study
	Construction of a multiple myeloma diagnostic model by magnetic bead-based MALDI-TOF mass spectrometry of serum and pattern recognition software.	Wang QT, Li YZ, Liang YF, Hu CJ, Zhai YH, Zhao GF, Zhang J, Li N, Ni AP, Chen WM, Xu Y.	2009					56 peaks	73					89	x	x	Multiple Myeloma	CVD	Technology + Study
	A proteomic workflow for discovery of serum carrier protein-bound biomarker candidates of alcohol abuse using LC-MS/MS.	Lai X, Liangpunsakul S, Crabb DW, Ringham HN, Witzmann FA.	2009			Enrichment of serum carrier protein-bound biomarkers		311							x		Alcohol abuse	Alcohol abuse	Study
	Comparative analysis of synovial fluid and plasma proteomes in juvenile arthritis--proteomic patterns of joint inflammation in early stage disease.	Gibson DS, Blelock S, Curry J, Finnegan S, Healy A, Scaife C, McAllister C, Pennington S, Dunn M, Rooney M.	2009						3	x					x		Arthritis	Inflammation	Study
	Mass spectrometry-based serum proteome pattern analysis in molecular diagnostics of early stage breast cancer.	Pietrowska M, Marczak L, Polanska J, Behrendt K, Nowicka E, Walaszczyk A, Chmura A, Deja R, Stobiecki M, Polanski A, Tarnawski R, Widlak P.	2009						196						x		Breast cancer	Cancer	Study
	Proteomic analysis of archival breast cancer serum.	Zeidan BA, Cutress RI, Murray N, Coulton GR, Hastie C, Packham G, Townsend PA.	2009			AEX			21						x		Breast cancer	Cancer	Study
	Analysis of serum proteome profiles of non-Hodgkin lymphoma for biomarker identification.	Zhang MZ, Sun ZC, Fu XR, Nan FF, Fan QX, Wu XA, Geng L, Ma W, Wang RL.	2009					36	96						x		Non-Hodkin Lymphoma	Cancer	Study
	Very low-molecular-mass fragments of albumin in the plasma of patients with focal segmental glomerulosclerosis.	Hellin JL, Bech-Serra JJ, Moctezuma EL, Chocron S, Santin S, Madrid A, Vilalta R, Canals F, Torra R, Meseguer A, Nieto JL.	2009							x					x		Glomerulosclerosis	Others	Study
	Serum proteomic biomarker discovery reflective of stage and obesity in breast cancer patients.	Schaub NP, Jones KJ, Nyalwidhe JO, Cazares LH, Karbassi ID, Semmes OJ, Feliberti EC, Perry RR, Drake RR.	2009					6	34	x					x		Breast cancer	Cancer	Study
	Proteomic expression profiling and identification of serum proteins using immobilized trypsin beads with MALDI-TOF/TOF.	Karbassi ID, Nyalwidhe JO, Wilkins CE, Cazares LH, Lance RS, Semmes OJ, Drake RR.	2009					>60	22	x					x		Prostate cancer	CVD	Technology + Study
	Proteomic expression profiling and identification of serum proteins using immobilized trypsin beads with MALDI-TOF/TOF.	Karbassi ID, Nyalwidhe JO, Wilkins CE, Cazares LH, Lance RS, Semmes OJ, Drake RR.	2009						>20	x					x		cancer	Others	Technology + Study
	Highly sensitive detection of melanoma based on serum proteomic profiling.	Caron J, Mangé A, Guillot B, Solassol J.	2009			AEX		255 peaks	108						x		Melanoma	Cancer	Technology + Study
	Large-scale quantitative clinical proteomics by label-free liquid chromatography and mass spectrometry.	Negishi A, Ono M, Handa Y, Kato H, Yamashita K, Honda K, Shitashige M, Satow R, Sakuma T, Kuwabara H, Omura K, Hirohashi S, Yamada T.	2008		Top 12				70			Western blot	3	10	x	(x)	Endometrial cancer	Cancer	Technology + Study
	Applying proteomic-based biomarker tools for the accurate diagnosis of pancreatic cancer.	Kojima K, Asmellash S, Klug CA, Grizzle WE, Mobley JA, Christein JD.	2008		Top 12				3	x					x		Pancreatic cancer	Cancer	Study
	Platelet factor-4 is an indicator of blood count recovery in acute myeloid leukemia patients in complete remission.	Kim JY, Song HJ, Lim HJ, Shin MG, Kim JS, Kim HJ, Kim BY, Lee SW.	2008		Top 2				62			ELISA	1		x	(x)	Acute Myeloid Leukaemia	Cancer	Study
	A proteomics approach to identify changes in protein profiles in serum of Familial Adenomatous Polyposis patients.	Quaresima B, Crugliano T, Gaspari M, Faniello MC, Cosimo P, Valanzano R, Genuardi M, Cannataro M, Veltri P, Baudi F, Doldo P, Cuda G, Venuta S, Costanzo F.	2008		Top 2				21			Western blot	5	16	x		Familial Adenomatous Polyposis	Cancer	Study
	Global screening of human cord blood proteomes for biomarkers of toxic exposure and effect.	Colquhoun DR, Goldman LR, Cole RN, Gucek M, Mansharamani M, Witter FR, Apelberg BJ, Halden RU.	2008		Top 20	SCX	iTRAQ	203	12			Western blot	2	12	x	(x)	Smoking	Biology	Study
	Plasma biomarkers in pediatric patients undergoing cardiopulmonary bypass.	Lull ME, Carkaci-Salli N, Freeman WM, Myers JL, Midgley FM, Thomas NJ, Kimatian SJ, Vrana KE, Undar A.	2008		Top 6				50			Western blots	5	50	x	(x)	Cardiopulmonary bypass	CVD	Study
	Application of proteomics in the discovery of candidate protein biomarkers in a diabetes autoantibody standardization program sample subset.	Thomas O. Metz,,* Wei-Jun Qian,1 Jon M. Jacobs,1 Marina A. Gritsenko,1 Ronald J. Moore,1 Ashoka D. Polpitiya,1Matthew E. Monroe,1 David G. Camp, II,1 Patricia W. Mueller,2 and Richard D. Smith1	2008		Top 6	SCX		120	2	x					x		Diabetes	Diabetes	Study
	Predicting left ventricular remodeling after a first myocardial infarction by plasma proteome analysis.	Pinet F, Beseme O, Cieniewski-Bernard C, Drobecq H, Jourdain S, Lamblin N, Amouyel P, Bauters C.	2008						93						x		Myocardial Infarction	CVD	Study
	Serum proteomic profiling of lung cancer in high-risk groups and determination of clinical outcomes.	Jacot W, Lhermitte L, Dossat N, Pujol JL, Molinari N, Daurès JP, Maudelonde T, Mangé A, Solassol J.	2008			AEX		228 peaks	170						x		Lung cancer	Cancer	Study
	Quantification of Serum Proteins of Metastatic Oral cancer Patients Using LC-MS/MS and iTRAQ Labeling.	Zhang L, Jiang J, Arellano M, Zhang L, Yan X, Wong DT, Hu S.	2008				iTRAQ	64	3	x					x		Metastatic Oral cancer	CVD	Technology + Study
	Integrated multi-level quality control for proteomic profiling studies using mass spectrometry.	Cairns DA, Perkins DN, Stanley AJ, Thompson D, Barrett JH, Selby PJ, Banks RE.	2008						110						x		Renal Failure	Others	Technology + Study
	Reproducibility of proteomic profiles over 3 years in postmenopausal women not taking postmenopausal hormones.	Tworoger SS, Spentzos D, Grall FT, Liebermann TA, Hankinson SE.	2008						2	x							Postmenopausal women	Biology	Study
	Glycoproteomic analyses of ovarian cancer cell lines and sera from ovarian cancer patients show distinct glycosylation changes in individual proteins.	Li B, An HJ, Kirmiz C, Lebrilla CB, Lam KS, Miyamoto S.	2008			Glycoprotein enrichment			16								Ovarian cancer	Cancer	Study
	Serum biomarkers for Alzheimer's disease: proteomic discovery.	German DC, Gurnani P, Nandi A, Garner HR, Fisher W, Diaz-Arrastia R, O'Suilleabhain P, Rosenblatt KP.	2007		Albumin enriched fraction				142						x		Alzheimers Disease	Neurodegeneration	Study
	Combination of abundant protein depletion and multi-lectin affinity chromatography (M-LAC) for plasma protein biomarker discovery.	Plavina T, Wakshull E, Hancock WS, Hincapie M.	2007		Top 2	Glycoprotein Enrichment		600	40			ELISA	1	40	x		Psoriasis	Cancer	Technology + Study
	Identifying pharmacodynamic protein markers of centrally active drugs in humans: a pilot study in a novel clinical model.	Patil ST, Higgs RE, Brandt JE, Knierman MD, Gelfanova V, Butler JP, Downing AM, Dorocke J, Dean RA, Potter WZ, Michelson D, Pan AX, Jhee SS, Hale JE.	2007		Top 2			60	54			MRM (CSF)	2	22	x		Pharmakodynamic	Others	Study
	Down-regulated expression of complement factor I: a potential suppressive protein for gastric cancer identified by serumproteome analysis.	Liu W, Liu B, Xin L, Zhang Y, Chen X, Zhu Z, Lin Y.	2007		Top 2			>300	5	x		Western blot	5	54	x		Gastric cancer	Cancer	Study
	Proteome analysis of serum from type 2 diabetics with nephropathy.	Kim HJ, Cho EH, Yoo JH, Kim PK, Shin JS, Kim MR, Kim CW.	2007		Top 6				90			ELISA	1	196	x	x	Diabetes	Diabetes	Study
	Proteomic analysis of maternal serum in down syndrome: identification of novel protein biomarkers.	Nagalla SR, Canick JA, Jacob T, Schneider KA, Reddy AP, Thomas A, Dasari S, Lu X, Lapidus JA, Lambert-Messerlian GM, Gravett MG, Roberts CT Jr, Luthy D, Malone FD, D'Alton ME.	2007		Top 6	AEX / RP			16	x		Western blot / ELISA	11	80	x	x	Down Syndrome	Birth	Study
	Comparative profiling of serum glycoproteome by sequential purification of glycoproteins and 2-nitrobenzensulfenyl (NBS) stable isotope labeling: a new approach for the novel biomarker discovery for cancer.	Ueda K, Katagiri T, Shimada T, Irie S, Sato TA, Nakamura Y, Daigo Y.	2007		Top 6	Glycoprotein enrichment		34	6	x		Western blot / ELISA	2	16	x	x	Lung cancer	Biology	Technology + Study
	Serum proteome profiling detects myelodysplastic syndromes and identifies CXC chemokine ligands 4 and 7 as markers for advanced disease.	Aivado M, Spentzos D, Germing U, Alterovitz G, Meng XY, Grall F, Giagounidis AA, Klement G, Steidl U, Otu HH, Czibere A, Prall WC, Iking-Konert C, Shayne M, Ramoni MF, Gattermann N, Haas R, Mitsiades CS, Fung ET, Libermann TA.	2007	x		AEX		2	72			SELDI / SELDI / ELISA		41/81/169	x	x	Myelodysplastic syndromes	Cancer	Study
	N-linked glycosylation profiling of pancreatic cancer serum using capillary liquid phase separation coupled with mass spectrometric analysis.	Zhao J, Qiu W, Simeone DM, Lubman DM.	2007			Glycoprotein enrichment / C3 / C8 / WCX			4						x		Pancreatic cancer	Cancer	Study
	Novel serum biomarker candidates for liver fibrosis in hepatitis C patients.	Gangadharan B, Antrobus R, Dwek RA, Zitzmann N.	2007					83	15						x		Hepatitis C	Hepatitis	Study
	High dynamic range characterization of the trauma patient plasma proteome.	Liu T, Qian WJ, Gritsenko MA, Xiao W, Moldawer LL, Kaushal A, Monroe ME, Varnum SM, Moore RJ, Purvine SO, Maier RV, Davis RW, Tompkins RG, Camp DG 2nd, Smith RD; Inflammation and the Host Response to Injury Large Scale Collaborative Research Programm..	2006		Top 12	Thiol-affinity resin / Glycoprotein enrichment		3654	1	x					x		Trauma	Cancer	Technology + Study
	Proteins associated with disease and clinical course in pancreas cancer: a proteomic analysis of plasma in surgical patients.	Lin Y, Goedegebuure PS, Tan MC, Gross J, Malone JP, Feng S, Larson J, Phommaly C, Trinkaus K, Townsend RR, Linehan DC.	2006		Top 12				20						x		Pancreatic cancer	Cancer	Study
	Quantitative proteome analysis of human plasma following in vivo lipopolysaccharide administration using 16O/18O labeling and the accurate mass and time tag approach.		2006		Top 2	SCX	18O	938	<10						x		Infection (LPS gabe)	Cancer	Technology + Study
	Identification of serum biomarkers for colon cancer by proteomic analysis.	Ward DG, Suggett N, Cheng Y, Wei W, Johnson H, Billingham LJ, Ismail T, Wakelam MJ, Johnson PJ, Martin A.	2006						2	x		ELISA / Western blot	1 and 4	2 (pools of 63 and 31)	x	(x)	Colorectal cancer	Cancer	Study
	Multiplexed mass spectrometric immunoassay in biomarkerresearch: a novel approach to the determination of a myocardial infarct.	Kiernan UA, Nedelkov D, Nelson RW.	2006						10			MISA		96	x	x	Myocardial Infarction	CVD	Technology + Study
	Identification of a plasma proteomic signature to distinguish pediatric osteosarcoma from benign osteochondroma.	Li Y, Dang TA, Shen J, Perlaky L, Hicks J, Murray J, Meyer W, Chintagumpala M, Lau CC, Man TK.	2006			SAX / SDS PAGE			49			Western blot		2 (poled samples)	x	(x)	Osteosarcoma	Cancer	Study
	Proteome-based plasma biomarkers for Alzheimer's disease.	Hye A, Lynham S, Thambisetty M, Causevic M, Campbell J, Byers HL, Hooper C, Rijsdijk F, Tabrizi SJ, Banner S, Shaw CE, Foy C, Poppe M, Archer N, Hamilton G, Powell J, Brown RG, Sham P, Ward M, Lovestone S.	2006						100			Western blot	2	511	x	x	Alzheimers Disease	Neurodegeneration	Study
	Identification of an anti-aldolase autoantibody as a diagnostic marker for diabetic retinopathy by immunoproteomic analysis.	Ahn BY, Song ES, Cho YJ, Kwon OW, Kim JK, Lee NG.	2006						46			Western blot / ELISA	1	70	x	(x)	Diabetic retinopathy	Diabetes	Study
	Detection of hypopharyngeal squamous cell carcinoma using serum proteomics.	Zhou L, Cheng L, Tao L, Jia X, Lu Y, Liao P.	2006						72					28	x	x	Hypopharyngeal squamous cell carcinoma	Cancer	Study
	Preclinical and post-treatment changes in the HCC-associated serum proteome.	Ward DG, Cheng Y, N'Kontchou G, Thar TT, Barget N, Wei W, Martin A, Beaugrand M, Johnson PJ.	2006						91						x		Hepatocellular carcinoma	Cancer	Study
	Assessing the utility of SELDI-TOF and model averaging for serum proteomic biomarker discovery.	Purohit S, Podolsky R, Schatz D, Muir A, Hopkins D, Huang YH, She JX.	2006			AEX		146 protein/peptide peaks	144						x		Diabetes	Diabetes	Study
	The use of proteomics in identifying differentially expressed serum proteins in humans with type 2 diabetes.	Sundsten T, Eberhardson M, Göransson M, Bergsten P.	2006			AEX / Size fractionation			6						x		Diabetes	Diabetes	Study
	A novel strategy using MASCOT Distiller for analysis of cleavable isotope-coded affinity tag data to quantify protein changes in plasma.	Leung KY, Lescuyer P, Campbell J, Byers HL, Allard L, Sanchez JC, Ward MA.	2005		Top 2	SCX	cICAT		<10	x					x		Stroke	Cancer	Technology + Study
	Heat-shock protein 27: a potential biomarker for hepatocellular carcinoma identified by serum proteome analysis.	Feng JT, Liu YK, Song HY, Dai Z, Qin LX, Almofti MR, Fang CY, Lu HJ, Yang PY, Tang ZY.	2005		Top 2				3	x		Western blot	1	60	x	x	Hepatocellular carcinoma	Cancer	Study
	Characterization of proteins in human pancreatic cancer serum using differential gel electrophoresis and tandem mass spectrometry.	Yu KH, Rustgi AK, Blair IA.	2005		Top 6				2	x		Western blot	3	34	x	x	Pancreatic cancer	Cancer	Study
	Chromatofocusing fractionation and two-dimensional difference gel electrophoresis for low abundance serum proteins.	Qin S, Ferdinand AS, Richie JP, O'Leary MP, Mok SC, Liu BC.	2005		Top 6			2093 protein spots	2	x		Western blot	3	34	x	x	Prostate cancer	Cancer	Study
	The human plasma proteome: analysis of Chinese serum using shotgun strategy.	He P, He HZ, Dai J, Wang Y, Sheng QH, Zhou LP, Zhang ZS, Sun YL, Liu F, Wang K, Zhang JS, Wang HX, Song ZM, Zhang HR, Zeng R, Zhao X.	2005		Top 6			944	4	x					x		Healthy	Biology	Study
	Serum proteomic fingerprinting discriminates between clinical stages and predicts disease progression in melanoma patients.	Mian S, Ugurel S, Parkinson E, Schlenzka I, Dryden I, Lancashire L, Ball G, Creaser C, Rees R, Schadendorf D.	2005						260			ELISA	1		x	(x)	Melanoma	Cancer	Study
	Mass profiling-directed isolation and identification of a stage-specific serologic protein biomarker of advanced prostate cancer.	Lam YW, Mobley JA, Evans JE, Carmody JF, Ho SM.	2005			RP / SCX			31			Western blot / ELISA	1	4 and 31	x	(x)	Prostate cancer	Others	Technology + Study
	Low molecular weight proteomic information distinguishes metastatic from benign pheochromocytoma.	Brouwers FM, Petricoin EF 3rd, Ksinantova L, Breza J, Rajapakse V, Ross S, Johann D, Mannelli M, Shulkin BL, Kvetnansky R, Eisenhofer G, Walther MM, Hitt BA, Conrads TP, Veenstra TD, Mannion DP, Wall MR, Wolfe GM, Fusaro VA, Liotta LA, Pacak K.	2005						67						x		Pheochromocytoma	Cancer	Study
	Comparative proteome analyses of human plasma following in vivo lipopolysaccharide administration using multidimensional separations coupled with tandem mass spectrometry.	Qian WJ, Jacobs JM, Camp DG 2nd, Monroe ME, Moore RJ, Gritsenko MA, Calvano SE, Lowry SF, Xiao W, Moldawer LL, Davis RW, Tompkins RG, Smith RD.	2005			SCX		804	2						x		Lipopolysaccharide Injection	Infection	Study
	Direct tandem mass spectrometry reveals limitations in protein profiling experiments for plasma biomarker discovery.	Koomen JM, Li D, Xiao LC, Liu TC, Coombes KR, Abbruzzese J, Kobayashi R.	2005			C8 / Universal Resin / SAX / WAX		20	18						x		Pancreatic cancer	Others	Technology + Stdy
	Correcting common errors in identifying cancer-specific serum peptide signatures.	Villanueva J, Philip J, Chaparro CA, Li Y, Toledo-Crow R, DeNoyer L, Fleisher M, Robbins RJ, Tempst P.	2005						59						x		Cancer	Cancer	Technology + Study
	Comparative proteome analyses of human plasma following in vivo lipopolysaccharide administration using multidimensional separations coupled with tandem mass spectrometry.	Qian WJ, Jacobs JM, Camp DG 2nd, Monroe ME, Moore RJ, Gritsenko MA, Calvano SE, Lowry SF, Xiao W, Moldawer LL, Davis RW, Tompkins RG, Smith RD.	2005			SCX		>800	2	x					x		Infection	Birth	Technology + Study
	Quantification of C-reactive protein in the serum of patients with rheumatoid arthritis using multiple reaction monitoring mass spectrometry and 13C-labeled peptide standards.	Kuhn E, Wu J, Karl J, Liao H, Zolg W, Guild B.	2004		HAS / IgG / haptoglobin	SEC / RP						MRM	1	15	x	x	Rheumatoid arthritis	Cancer	Technology + Datamining of other studies + Study
	Use of mass spectrometry to identify protein biomarkers of disease severity in the synovial fluid and serum of patients with rheumatoid arthritis.	Liao H, Wu J, Kuhn E, Chin W, Chang B, Jones MD, O'Neil S, Clauser KR, Karl J, Hasler F, Roubenoff R, Zolg W, Guild BC.	2004									MRM	7	45	x	x	Rheumatoid arthritis	Inflammation	Study
	Identification of serum amyloid a protein as a potentially useful biomarker to monitor relapse of nasopharyngeal cancer by serum proteomic profiling.	Cho WC, Yip TT, Yip C, Yip V, Thulasiraman V, Ngan RK, Yip TT, Lau WH, Au JS, Law SC, Cheng WW, Ma VW, Lim CK.	2004			AEX			704			Western blot	2	8	x	(x)	Nasopharyngeal cancer	Cancer	Study
	Diagnosis of pancreatic cancer using serum proteomic profiling.	Bhattacharyya S, Siegel ER, Petersen GM, Chari ST, Suva LJ, Haun RS.	2004			IEC/IMAC			69					34	x	x	Pancreatic cancer	Cancer	Study
	Ovarian cancer detection by logical analysis of proteomic data.	Alexe G, Alexe S, Liotta LA, Petricoin E, Reiss M, Hammer PL.	2004			WCX			253						x	x	Ovarian cancer	Cancer	Technology + Study
	Comparative proteomic analysis of de-N-glycosylated serum from hepatitis B carriers reveals polypeptides that correlate with disease status.	Comunale MA, Mattu TS, Lowman MA, Evans AA, London WT, Semmes OJ, Ward M, Drake R, Romano PR, Steel LF, Block TM, Mehta A.	2004					90 features	4	x					x		Hepatocellular carcinoma	Cancer	Study
	Mining biomarkers in human sera using proteomic tools.	Zhang R, Barker L, Pinchev D, Marshall J, Rasamoelisolo M, Smith C, Kupchak P, Kireeva I, Ingratta L, Jackowski G.	2004												x		Alzheimers Disease	Neurodegeneration	Study
	Proteomic analysis of pulmonary edema fluid and plasma in patients with acute lung injury.	Bowler RP, Duda B, Chan ED, Enghild JJ, Ware LB, Matthay MA, Duncan MW.	2004						28	x					x		Pulmonary endema	Others	Study
	Identification of novel and downregulated biomarkers for alcoholism by surface enhanced laser desorption/ionization-mass spectrometry.	Nomura F, Tomonaga T, Sogawa K, Ohashi T, Nezu M, Sunaga M, Kondo N, Iyo M, Shimada H, Ochiai T.	2004			SAX / WAX			16								Alcohol abuse	Alcohol abuse	Study
	Serum proteomic profiling can discriminate prostate cancer from benign prostates in men with total prostate specific antigen levels between 2.5 and 15.0 ng/ml.	Ornstein DK, Rayford W, Fusaro VA, Conrads TP, Ross SJ, Hitt BA, Wiggins WW, Veenstra TD, Liotta LA, Petricoin	2004						154								Prostate cancer	Cancer	Study
	Monitoring protein expression by proteomics: human plasma exposed to benzene.	Joo WA, Kang MJ, Son WK, Lee HJ, Lee DY, Lee E, Kim CW.	2003						88						x		Exposed to benzene	Biology	Study
	Loss of clusterin both in serum and tissue correlates with the tumorigenesis of esophageal squamous cell carcinoma viaproteomics approaches.	Zhang LY, Ying WT, Mao YS, He HZ, Liu Y, Wang HX, Liu F, Wang K, Zhang DC, Wang Y, Wu M, Qian XH, Zhao XH.	2003						17						x		Esophagus cancer	Cancer	Study
	A strategy for the comparative analysis of serum proteomes for the discovery of biomarkers for hepatocellular carcinoma.	Steel LF, Shumpert D, Trotter M, Seeholzer SH, Evans AA, London WT, Dwek R, Block TM.	2003						4	x					x		Hepatitis B - Hepatocellular carcinoma	Cancer	Study
	Pattern analysis of serum proteome distinguishes renal cell carcinoma from other urologic diseases and healthy persons.	Won Y, Song HJ, Kang TW, Kim JJ, Han BD, Lee SW.	2003					119 peaks	36						x		Renal cell carcinoma	Cancer	Study
	Proteomics and bioinformatics approaches for identification of serum biomarkers to detect breast cancer.	Li J, Zhang Z, Rosenzweig J, Wang YY, Chan DW.	2002						169						x	(x)	Breast cancer	Cancer	Study
	Plasma from cancer patients featuring a characteristic protein composition mediates protection against apoptosis.	Vejda S, Posovszky C, Zelzer S, Peter B, Bayer E, Gelbmann D, Schulte-Hermann R, Gerner C.	2002						48								Inflammation diseases + different cancer diseases	Cancer	Study
	Proteomic analysis and identification of new biomarkers and therapeutic targets for invasive ovarian cancer.	Jones MB, Krutzsch H, Shu H, Zhao Y, Liotta LA, Kohn EC, Petricoin EF 3rd.	2002														Ovarian cancer	Cancer	Study
	Serum proteomic patterns for detection of prostate cancer.	Petricoin EF 3rd, Ornstein DK, Paweletz CP, Ardekani A, Hackett PS, Hitt BA, Velassco A, Trucco C, Wiegand L, Wood K, Simone CB, Levine PJ, Linehan WM, Emmert-Buck MR, Steinberg SM, Kohn EC, Liotta LA.	2002														Prostate cancer	Cancer	Study
